# Supplementary material for: Practical Approaches to Apply Ultra-Thick Graphite Anode to High-Energy Lithium-Ion Battery: Carbonization and 3-Dimensionalization
Source: Nanomaterials (Basel). 2022 Jul 29;12(15):2625. doi: 10.3390/nano12152625 (PMC9370293; doi:10.3390/nano12152625)
Supplement: Supplementary file 1 [file nanomaterials-12-02625-s001.zip]

Archive with 1 entries (1 files):
- nanomaterials-1837923-supplementary.pdf
